# Supplementary material for: Human-Induced Pluripotent Stem Cell (iPSC)-Derived GABAergic Neuron Differentiation in Bipolar Disorder
Source: Cells. 2024 Jul 15;13(14):1194. doi: 10.3390/cells13141194 (PMC11275104; doi:10.3390/cells13141194)
Supplement: Supplementary file 1 [file cells-13-01194-s001.zip]

Archive with 1 entries (1 files):
- cells-3049147-supplementary.pdf
